# Supplementary material for: LncRNA KASRT Serves as a Potential Treatment Target by Regulating SRSF1-Related KLF6 Alternative Splicing and the P21/CCND1 Pathway in Osteosarcoma: An In Vitro and In Vivo Study
Source: Front Oncol. 2021 Sep 9;11:700963. doi: 10.3389/fonc.2021.700963 (PMC8458968; doi:10.3389/fonc.2021.700963)
Supplement: Supplementary file 2 [file DataSheet_1.zip]

Archive with 23 entries (17 files):
- Supplementary file_Western blot original images/
- Supplementary file_Western blot original images/Fig 2/
- Supplementary file_Western blot original images/Fig 2/Bcl-2.jpg
- Supplementary file_Western blot original images/Fig 2/C-Caspase3.jpg
- Supplementary file_Western blot original images/Fig 2/Caspase3.jpg
- Supplementary file_Western blot original images/Fig 2/GAPDH.jpg
- Supplementary file_Western blot original images/Fig 4/
- Supplementary file_Western blot original images/Fig 4/GAPDH.jpg
- Supplementary file_Western blot original images/Fig 4/KLF6-SV1.jpg
- Supplementary file_Western blot original images/Fig 4/KLF6-WT.jpg
- Supplementary file_Western blot original images/Fig 4/SRSF1.jpg
- Supplementary file_Western blot original images/Fig 5/
- Supplementary file_Western blot original images/Fig 5/GAPDH.jpg
- Supplementary file_Western blot original images/Fig 5/KLF6-SV1.jpg
- Supplementary file_Western blot original images/Fig 6/
- Supplementary file_Western blot original images/Fig 6/Bcl-2.jpg
- Supplementary file_Western blot original images/Fig 6/C-Caspase3.jpg
- Supplementary file_Western blot original images/Fig 6/Caspase 3.jpg
- Supplementary file_Western blot original images/Fig 6/GAPDH.jpg
- Supplementary file_Western blot original images/Fig 8/
- Supplementary file_Western blot original images/Fig 8/CCND1.jpg
- Supplementary file_Western blot original images/Fig 8/GAPDH.jpg
- Supplementary file_Western blot original images/Fig 8/P21.jpg
